# Supplementary material for: Single Cell RNA Sequencing of Papillary Cancer Mesenchymal Stem/Stromal Cells Reveals a Transcriptional Profile That Supports a Role for These Cells in Cancer Progression
Source: Int J Mol Sci. 2025 May 21;26(10):4957. doi: 10.3390/ijms26104957 (PMC12112585; doi:10.3390/ijms26104957)
Supplement: Supplementary file 1 [file ijms-26-04957-s001.zip]

Archive with 1 entries (1 files):
- ijms-3596866-supplementary.pdf
